# Supplementary material for: Detection of VOCs and Biogenic Amines Through Luminescent Zn–Salen Complex-Tethered Pyrenyl Arms
Source: Molecules. 2024 Dec 8;29(23):5796. doi: 10.3390/molecules29235796 (PMC11643397; doi:10.3390/molecules29235796)
Supplement: Supplementary file 1 [file molecules-29-05796-s001.zip]

Archive with 1 entries (1 files):
- molecules-3332602-supplementary.pdf
